# Supplementary material for: Cutaneous Involvement in Diseases with Plasma Cell Differentiation: Diagnostic Approach
Source: Curr Oncol. 2022 Apr 24;29(5):3026–43. doi: 10.3390/curroncol29050246 (PMC9139249; doi:10.3390/curroncol29050246)
Supplement: Supplementary file 1 [file curroncol-29-00246-s001.zip]

Archive with 1 entries (1 files):
- curroncol-1676197-supplementary.pdf
